# Supplementary material for: Quantifying Cytosolic Cytochrome c Concentration Using Carbon Quantum Dots as a Powerful Method for Apoptosis Detection
Source: Pharmaceutics. 2021 Sep 25;13(10):1556. doi: 10.3390/pharmaceutics13101556 (PMC8537359; doi:10.3390/pharmaceutics13101556)
Supplement: Supplementary file 1 [file pharmaceutics-13-01556-s001.zip]

Archive with 1 entries (1 files):
- pharmaceutics-1350494-supplementary.pdf
